# Supplementary material for: Molecular identification and characterization of rhodaneses from the insect herbivore Pieris rapae
Source: Sci Rep. 2018 Jul 17;8:10819. doi: 10.1038/s41598-018-29148-5 (PMC6050342; doi:10.1038/s41598-018-29148-5)
Supplement: Supplementary file 2 — Dataset 1 [file 41598_2018_29148_MOESM2_ESM.xlsx]

## Sheet: Combined
Molecular identification and characterization of rhodaneses from the insect herbivore Pieris rapae
Anna-Maria Steiner, Christine Busching, Heiko Vogel and Ute Wittstock
Sequence ID	Species Name	Accession	Accession Source	Amino Acid Sequence	Substrate for larval rearing	Glucosinolates in substrate
Aatropos_C11625	Acherontia atropos	C11625	in-house transcriptome	MFSRSLISRVIPLAPEIIKVARVLNVQAQHISLPYIASYNNVTKIAVPRLYSQEAKAEVMTADYDYVKKATTNNNVLIVDVREPDEVKEHGKIPNSINIPLGNVASVFTSMSEKEFQNTYNKPKPNESSEIIFYCMIGKRSGKAQQEAIKAGYTNVKNYLGSWTDWASKQ	Solanum lycopersicum	No
Aatropos_C8364	Acherontia atropos	C8364	in-house transcriptome	MVDPKRVVSYDDVLKVIHQPEKVIIDVRNPDEVHSTGKIPSSINIPLGNVQDVLASMSEEEFKRQYQRSKPSSSDELIFYCQSGRRSSEALDKALKLGYSNSKTYLGSWNEWSSRQK	Solanum lycopersicum	No
Acardamines_C1932	Anthocharis cardamines	C1932	in-house transcriptome	MLGSILYRQVYPTSCKLFKLINQNLASSSEKPSLQCLNYISSKNSLISYRSYSEKSKLDNVTVDFEYVKKATENQNVLIIDVREPDEVKYHGIPNSVNIPLGNVTPVLSTMAEKEFTKLYNKPKPSEDTEIIFYCMIGKRSGMAQQNAINLGYKNVKNYLGSYLDWANKSQ	Brassica oleracea var. gemmifera	Yes
Acardamines_C6939	Anthocharis cardamines	C6939	in-house transcriptome	MFGFRHSIVSTIRFPQLRIRKLHYLGVTIMTKSDRLPCPRRISPVGCNFTKHYVKKVDDHIATYEDVVESVNKPKTVIVDVRNPDEVKAAGQIPSSINIPLNNIEQVLGSMSEDEFKRNYHRSKPSQSDKIIFYCKSGKGTKQLT	Brassica oleracea var. gemmifera	Yes
Acardamines_C7278	Anthocharis cardamines	C7278	in-house transcriptome	MVDPVRVVSYEDMLKVIHEPEKVIIDVRNPDEVESTGKIPSSINIPLGTVYDTLATMSEEEFKKQYQRAKPSPSDELIFYCKSGRRSSEALDKALKLGYSKSKSYLGSWEDWSSKQK	Brassica oleracea var. gemmifera	Yes
Acidovorax_WP020227672	Acidovorax sp. MR-S7	WP_020227672	NCBI Genbank	MTDLSLLPVLQQAAARATADGGTLPPRQAWQLVREGRALLVDVRTAEERKFVGHVPGSAHVPWATGTALARNPRFVRELGALIAKQPQPVTVLLICRSGKRSALAAQEAAKAGLANVLNVGEGFEGDLDDTQQRGRFNGWRFHGLPWIQD	n/a	n/a
Agyllenbergii_WP016541759	Acinetobacter gyllenbergii	WP_016541759	NCBI Genbank	MNAQFDSAQALESNITSHGSFNDPQDILQRAQQYAEENELDFTGSIPPSEAWYLVQQGHAVLVDVRTNEERKFVGYVPESIHVAWATGTSFNRNPRFLKELDSKVGKDKTILLLCRSGKRSALAATAAFSAGFAQVYNVLEGFEGDLNEQQQRNQSNGWRTHQLPWLQD	n/a	n/a
Alevana_C11528	Araschnia levana	C11528	in-house transcriptome	THFYKSNFLTKASHSNMVDPKRVLSYEDMLKVIHQPEKVIIDVRSPDEVKSTGQIPSSINIPLNHLQDALITTSEEEFKKQFQRSKPSSSDELIFYCQSGRRSSEALDKALKLGYTKSKTYLGSWNDWSSKQK	Urtica dioica	No
Alevana_C9764	Araschnia levana	C9764	in-house transcriptome	MLRSILMRPVNNSAVQLFKYLSVQTPKQIGDKHYPGRVCRREIINADGLRRFSIKQPHIEQVVVDYDYVKKATSNEKILLIDVREPEEIKELGKIPNSVNIPLGTVSTALGTMTDNEFEKLYHIKKPTEEAEIIFYCMSGKRSGMAQQNAFNLGYKNVKNYLGSWVEWASKLQ	Urtica dioica	No
Alyncidae_C10000	Appias lyncidae	C10000	in-house transcriptome	MIAFRRLIITPIGKELQRKLHRPNEKLIQSRKQTPRNIIGYNCNFSHSLVTSTDQHIATYKEVAESVDKPRKIIVDVRNPDEIESTGQIPSSINIPLKKLQEVLGSMSAADFERTYNRPKPSQSDELIFYCKSGKRASKATDTALSLGYFKSKKFLGGWDGWSNGTD	Capparis spinosa	Yes
Alyncidae_C11644	Appias lyncidae	C11644	in-house transcriptome	FAMKNLRSAVLNIIIVSLANLSLPVVCSMIDDSTKMGEPVRIVSYEDMLNLIHEPEKLIIDVRNPDEVESTGKIPSSINIPLGTVHDTLASMSDEEFQKQFQRAKPSPSDELIFYCKSGRRSQEALDKALKLGFSKSKSYLGSWQDWSSKQK	Capparis spinosa	Yes
Alyncidae_C26758	Appias lyncidae	C26758	in-house transcriptome	NFSRSFVTNTDKDIVTYKEVVESVNKANKLIVDVRNPDEIQSTGQIPSSINIPLKNVQEVLGVMSEADFERTYKRPKPSQSDELIFYCKSGKRATKATDTALSMGYLKSKKFLGGWDGWSNGRD	Capparis spinosa	Yes
Alyncidae_C5602	Appias lyncidae	C5602	in-house transcriptome	MGNSNSNNTTMGEPERIVSYEDMLKVIHEPEKVIIDVRNPDEIESTGKIPSSINIPLGTVHDTLASMSDEEFQKQFQRAKPSPSDEIIFYCRSGRRSQEALDKALKLGFSKSKSYLGSWQDWASKQN	Capparis spinosa	Yes
Alyncidae_C8700	Appias lyncidae	C8700	in-house transcriptome	MCILSIILRNIFKMADPAKVVNYQDMLKFIHEPTKVIIDVRNPEEFKDGSIPTSFNIPVATIRDALSLSDEDFKKTYLRDKPSQSAEIIVYCKAGKRAAMALEQALELGYSKSKAYLGSYDDWSSH	Capparis spinosa	Yes
Alyncidae_C8990	Appias lyncidae	C8990	in-house transcriptome	VDFEYVKKATNDQKVLIIDVREPDEIKEHGKIPSSINIPLGNVTPVLSTMTENEFKKQYGKPKPSEDTEIIFYCMIGKRSGMAQQNAFNLGYKNTKNYLGSFADWASKTQ	Capparis spinosa	Yes
Alyrata_XP002878530	Arabis lyrata	XP_002878530	NCBI Genbank	MEETKPKTVEDVETVDVYTAKGFLSTGHRYLDVRTNEEFAKSHVEDALNIPYMFQTDEGRVINPDFLPQVASVCKKDEHMIVACNAGGRGSRACVDLLNAGYEHVANMGGGYSAWVDAGFAGDKPREELKIACQFRPKEN	n/a	n/a
Aoryzae_WP014236150	Azospira oryzae	WP_014236150	NCBI Genbank	MGKISDILTLAQERARQLGLPYGGALTPREAYELLQSAPGAKLVDVRTHAEWDWVGRIPGAVEIEWMQYPGNQPNPHFAAQLVHQVDKEALVMFICRSGARSHKAAETAVQAGYTEVYNVLEGFEGDKDANGQRNKVGGWRHAGLPWQQG	n/a	n/a
Apittii_WP019767844	Acinetobacter pittii	WP_019767844	NCBI Genbank	MVYVALQVLLCPSFSAEEILAKAQQYAQEHELNFSGSLSPVDAWQLVQQGEAVLVDVRTNEERKFVGYVPESVHVAWATGTSFNRNPRFLKELESKVGKDKTILLLCRSGNRSAQAAEAAFNAGFEHIYNVLEGFEGDLNDQQQRNQKNGWRIHQLPWQQD	n/a	n/a
Athaliana_NP001190631	Arabidopsis thaliana	NP_001190631	NCBI Genbank	MSQSISSSTKAEEVVSVDVSQAKTLLQSGHQYLDVRTQDEFRRGHCEAAKIVNIPYMLNTPQGRVKNQEFLEQVSSLLNPADDILVGCQSGARSLKATTELVAAGYKKVRNVGGGYLAWVDHSFPINTEEEEPSAN	n/a	n/a
Atransitella_XP013200189	Amyelois transitella	XP_013200189	NCBI Genbank	MIQRTIAGTFKARIFYHTFQITPSRKIYSQTLFPSQQTKNLTQRMILPRLYTTPAGNFDKMIVNFEQVKKATTKNDILIVDVREPDEIKEHGKIPNSINIPLGSVSSVLGTMSEKEFEQTYKRPKPTEDSEIIFYCMIGKRSGMAQQNALNLGYKNVKNYLGSWTDWASKGQ	n/a	n/a
Atransitella_XP013200327	Amyelois transitella	XP_013200327	NCBI Genbank	MTLINRITMLSTRLSVALMMARLASTSRRFPDLRRSILLLEKPAFICARSASDKSRKDIMVDPKHVLSYEDMLKVINRPEKLIIDVRNPDEVNNTGKIPSSINIPLSSMQDVLTTMSNDEFQRQYKRRKPSASDELIFYCQSGRRSSEALDKALKLGYTKSKTYLGSWNDWSSKHQ	n/a	n/a
Atransitella_XP013200328	Amyelois transitella	XP_013200328	NCBI Genbank	MYACMNKYLLLEKPAFICARSASDKSRKDIMVDPKHVLSYEDMLKVINRPEKLIIDVRNPDEVNNTGKIPSSINIPLSSMQDVLTTMSNDEFQRQYKRRKPSASDELIFYCQSGRRSSEALDKALKLGYTKSKTYLGSWNDWSSKHQ	n/a	n/a
Aurticae_C10390	Aglais urticae	C10390	in-house transcriptome	LRSILKRPAYNYAIHLLKFSSVQTKKPIWDKQYANCKIQGKIIQVDVLRHFSSKQPPIEEVVVDYDYVKKAISNEKILLIDVREPDEVKEFGKIPNSVNIPLGNLSTALRTMTENEFEKLYHIKKPTEETEIIFYCMSGKRSGMAQQNAFNQGYKNVKNYLGSWIEWSIKMQ	Urtica dioica	No
Aurticae_C30085	Aglais urticae	C30085	in-house transcriptome	MVDPKRVLSYEDMLKIIHQPEKVIIDVRSPEEVKSTGKIPSSINIPLNNMQDALITMSEEEFKKQFQRPKPSSSDELIFYCQSGRRSSEALDKALKLGYTKSKTYLGSWNDWSSKQK	Urtica dioica	No
Bmori_XM004931108	Bombyx mori	XM_004931108	NCBI Genbank	MCHILTRLNIRPLCSIQYHLLNYTDSTNNSFKAHNIITGLQDKIYSLKFKKYFLPYNNNLHLLGSIRLLVSDKKENKMVDPRRVVSYEDVLKVIHQPEKVLIDVRNPDEVNTTGKIPSSINIPLNSVQEVLVSMSNEEFKKQYQRNKPSSTDELIFYCQSGRRSTEALDIALKLGYSKSKTYLGSWNEWSRTQK	n/a	n/a
Bmori_XP004931164	Bombyx mori	XP_004931164	NCBI Genbank	MFRCGRRITQLIIRKSRTTSAGYLKLNYARKQLSSNEYKAIPQLNALSLRLYSESKVETKVADYDEVVKAISNNNILLIDVREPDEVKDHGHIPNSINIPLGTISTVLGEMSDKEFNKTYKRPKPNQNTELIFYCMAGRRSAKAQESAINLGFKNTKNYQGSWTEWASKGK	n/a	n/a
Bpyrrocinia_WP017330544	Burkholderia pyrrocinia	WP_017330544	NCBI Genbank	MTYAVEERTATRQALDDARAAAAQAGTPYAGGVAPDIAWALFSAGDALLVDVRTAEERKFVGHVPDTLHVPWATGTSLTRNPRFVRELEAKTGKDALILLLCRSGNRSARAAEAAAKAGFTQVFNVLEGFEGDLDEQQRRGSRNGWRFHGLPWAQD	n/a	n/a
Brapa_XP009121118	Brassica rapa	XP_009121118	NCBI Genbank	MEKTNTKTFEDVESVDVYTAKGLLTIGHHRYLDVRTNEEFAKSHFDDALNIPYMFKTDEGRIVNPDFLPQVASVCKKDDNLIVACNSGGRATRACVDLLNAGYEHVANMEGGYSAWVDAGFAGDKPAAELKTACKFRPKDN	n/a	n/a
Brapa_XP018508520	Brassica rapa	XP_018508520	NCBI Genbank	MVPSKPEEVVTVDVSQAKTLLQSDHQYLDVRTEEEFRRGHCVAPKILNVPYMLSTPQGRVKNPNFLDQVSSLLSPTDDILVGCQSGARSLNATSELVAAGYKKVRNIGGGYLAWVDQSFPINKEQQQSAN	n/a	n/a
Burkholderia_WP018438574	Burkholderia sp. JPY347	WP_018438574	NCBI Genbank	MAAVLEERPLQAVLETARESAAAGLGHAGGVAPRDAWALFSEGSAVLVDVRTAEERKFVGYVPGSIHVPWATGTSLTRNPRFVRELEAKAGKDAAVLLLCRSGNRSALAAEAAAKAGFVQAFNVLEGFEGDLDDAQHRGGKSGWRFHGLPWVQD	n/a	n/a
Canephora_CDP01882	Coffea canephora	CDP01882	NCBI Genbank	MKTCWFVFHCTSLFLLLVPPLCSSGAEVVTVDVHAAKDLLHSGYRYLDVRTEEEFEKGHVVDALNIPYMFITPEGKEKNPKFMEQVRSACNKEDRLVVGCQSGVRSVYATTDLLNADFKNACNMGGGYIEWVKNGFAVKKPEPDTEL	n/a	n/a
Carietinum_XP004513263	Cicer arietinum	XP_004513263	NCBI Genbank	MDATKDHQNILTLDVHAAKDLLDSSGYHYLDVRSVEEFKKSHVENAINVPYMFITEAGRVQNPDFVKQVAEIYKSEDHLIVACNSGGRSSRACVDLLNSGYEHIINMGGGYSGWVDAGFAGNIPAEELKTSCKFRP	n/a	n/a
Cbasilensis_WP006157093	Cupriavidus basilensis	WP_006157093	NCBI Genbank	MTVALEDKIKHPVLEAARGVARSSGLPYAGRVTPQQAWALFSAGDAVLVDVRTAEERKFVGYVPDTLHVPWATGTSFTRNPRFARELEAKTGKAAVVLLLCRSGNRSALAAQAATQAGLPHVFNVLEGFEGELDERQRRGKSGGWRFHDLPWIQD	n/a	n/a
Cbinotalis_C3273	Crocidolomia binotalis	C3273	in-house transcriptome	SMLPSRILIRRIIPTLRITSGVPANFKLNLTVSTNSRNITVVHIPQVKSQCYSTSAKSDDLPTVDYDYVKKTTLDKGAYIIDVREPDEIKEHGKIPNSVNIPLGDVATVLSSMPDKQFAEKYSRPKPTENTEI	Brassica oleracea var. gemmifera	Yes
Ccecrops_cce15780.9	Calycopis cecrops	cce15780.9	http://ensembl.lepbase.org	MPDYNILAIRSFGNTLTNLCKMVDPKRVLSYEDMLESISKPEKVIIDVRYPEEIYSTGKIPSSINIPLNNINDALSSMSAEDFKKQFRRDKPSANDELIFYCRSGKRSTEALDTALKLGYSRSKTYLGSWEEWSKKQK	n/a	n/a
Ceurytheme_C12841	Colias eurytheme	C12841	in-house transcriptome	MFVISRIIITATRISRVQIRKWHYISSEASVKKVHHIKCITTDPDSRFHATKIIDPHHEVDYEDVVGSLNNHKTLIIDVRKPDEVQSTGQIPSSINIPLDSLQQVLTNMSEEEFKRHFHRSKPTHSDEIIFYCKSGKRATKALATALSLGYSESKKYLGSWDEWSSRQ	Medicago sativa	No
Ceurytheme_C165	Colias eurytheme	C165	in-house transcriptome	MELWILQLSSEASVKKVHHIKCITTDPDSRFHATKIIDPHHEVDYEDVVGSLNNHKTLIIDVRKPDEVQSTGQIPSSINIPLDSLQQVLTNMSEEEFKRHFHRSKPTHSDEIIFYCKSGKRATKALATALSLGYSESKKYLGSWDEWSSRQ	Medicago sativa	No
Ceurytheme_C2347	Colias eurytheme	C2347	in-house transcriptome	MLGRCLYRKIFTSYKFITRTANQNLLLSSYKASVTPENSAVINLDLCLRRSYSEKAKIEDVIVDYEHVKKATANDRVYIIDVREPDEVKEYGSIPNSVNIPLGNVTPALSTMSDDEFTKLYKREKPSENTEIIFYCMIGKRSGMAQQNAINLGFKNVKNYLGSWTDWAHKTQ	Medicago sativa	No
Ceurytheme_C2911	Colias eurytheme	C2911	in-house transcriptome	MVDPVRVVSYEDMLKVIYQPEKVIIDVRNPDEIESTGKIPSSINIPLNTVQDALTTMSEEEFKKQYQRPKPSPSDELIFYCRSGQRSSEALNRAIKLGYSKSKTYLGSWNDWSSRQK	Medicago sativa	No
Ceurytheme_C4990	Colias eurytheme	C4990	in-house transcriptome	MLGRCLYRQIFTSYKFITRTANQNLLLSSYKASVTLENSAVNNLDLCLRRSYSEKAKIEDVIVDYEHVKKATANDRVYIIDVREPDEVKEHGSIPNSVNIPLGNVTPALSTMSDDEFTKLYKREKPSENTEIIFYCMIGKRSGMAQQNAINLGFKNVKNYLGSWTDWAHKTQ	Medicago sativa	No
Clanceolatus_WP019574855	Curvibacter lanceolatus	WP_019574855	NCBI Genbank	MSVATPVENTLPEALSAARAAAAAAGLPYAGGITPQQAWALFEAGDAALVDVRSTEERKFVGHVPGSLHVAWATGTALTRNPRFTRELEAKVPKHAPVLLLCRSGKRSALAAEAAAKAGFTAVFNVLEGFEGEIDAAQHRGGSDGWRFRGLPWVQD	n/a	n/a
Cmelo_XP008457677	Cucumis melo	XP_008457677	NCBI Genbank	MERTVDVQVAKDLLEKGHLYLDVRTVEEYNKGHVENALNVPYMFLTPEGRVKNPDFLAQVTSILKKEDHIVVACNSGGRGLRACVDLLNAGFEHVNNMGGGYSAWVDSGFAGEKPPEELKIACKFRG	n/a	n/a
Crubella_XP006282185	Capsella rubella	XP_006282185	NCBI Genbank	MSQTISSPKVEQVVSVDVSQAKALLQSGNQYLDVRTPEEFRRGHCQAPKIFNIPYMLNTPQGRVKNQDFLEQVSSLLNPADDILVGCQSGARSLHATTELVAAGYKNARNVGGGYLAWVDHSFPINKEEPSTN	n/a	n/a
Csativa_XP010428997	Camelina sativa	XP_010428997	NCBI Genbank	MEETKTKTVENVETVDVYTAKGLLSTGHRYLDVRTNEEFAKSHVEEALNIPYMFKTDEGRVINPDFLPQVASVCKKDEHLIVACNAGGRGSRACVDLLNAGYEHVANMGGGYSAWVDAGFAGDKPPEDLKIACKFRPQG	n/a	n/a
Csativa_XP010465862	Camelina sativa	XP_010465862	NCBI Genbank	MSQSISSPKAEQVVSVDVSQAKALLQSGHQYLDVRTQEEFKRGHCQATKIVNIPYMVNTPQGRGKNQDFLEQVSSLLNPADDILVGCQSGARSLNATTELLAAGYKKVRNVGGGYMAWVDHSFPINKEEPSAN	n/a	n/a
Csuppressalis_XP001651545	Chilo suppressalis	XP_001651545	NCBI Genbank	MAFKMFPLLLSQIFSKMRYSVGLHAVELSLITHTRDISVAIQYKNKMVDPQRVVSYEDMLKVIHQPEKVIIDVRNPDEVNATGKIPSSINIPLNTVQDALTSMSDDDFKKHFQRTKPSSSDELIFYCQSGRRSSEALDKALKLGYSKSKTYLGSWNDWSSRQK	n/a	n/a
Csuppressalis_XP966808	Chilo suppressalis	XP_966808	NCBI Genbank	MFYHIIHRAVIPTLRTVAICSYKHSIISSQILKSASPSPLSRFSFCLIGSHTQSRLFSVQVTPEEMIVNYEEVKKAISNNDILIVDVRQPDEIKEHGKIPNSINIPLGDVTKVLSSMSEKEFEKSYNRSKPAEDSPIIFYCMIGKRSGMAQQNALNLGYKNVKNYLGSWTEWASKVQT	n/a	n/a
Dacidovorans_WP016450783	Delftia acidovorans	WP_016450783	NCBI Genbank	MTALTLETALPRALQEAQDHARAQGLGHAGGVRPPVAWALVQAGQAVLVDVRTAEERKFVGQVPGTLHVAWATGTALTRNPRFARELEARLAPHGGKQAVALLLCRSGKRSVLAAQAAAQAGFAHVFNVLEGFEGEIDARQQRGKSDGWRFHGLPWIQD	n/a	n/a
Daromatica_WP011289490	Dechloromonas aromatica	WP_011289490	NCBI Genbank	MGKLTEILNLARARGEALGRPYLGELTPQEAFQLLQLAPGAKIVDVRTRAELDWVGRVPDVVEIEWNQYPGGVRNPNFMAELKRQVDPEALVMFLCRSGVRSIGAATAASEAGYNACYNILEGFEGDKDANGHRNNIGGWRKAGLPWIQG	n/a	n/a
Dpigea_C04065	Dixeia pigea	C04065	in-house transcriptome	MGNSNTTTMVDPVRVVSYEDMLKVIQEPQKIVIDVRNPDEIESTGKIPSSINIPLSTVHDTLASMSDEEFLKQYQRAKPSPSDELIFYCKSGRRSTEALDKALKLGYSNSKSYLGSWEDWSSKQK	Capparis spinosa	Yes
Dpigea_C04247	Dixeia pigea	C04247	in-house transcriptome	IGYNNSAEVRTYATNIDQHTATYEEVVKNVNKPRTVIVDVRNHDEVKETGQIPSSINIPLKDVQQVLISMPEGEFEKKYNRPKPSQTDEFIFTEIRQESH	Capparis spinosa	Yes
Dplexippus_EHJ70936	Danaus plexippus	EHJ70936	NCBI Genbank	MIVEYDYVKKATSDDNIYIIDVREPEEVKEHGKIPNSVNIPLGAVSTVLGPMSDKEFEKTYNRLKPSEDAEIIFYCMIGKRSGMAQQNAFNLGYKNAKNYVGSWTDWATKM	n/a	n/a
Dplexippus_OWR47546	Danaus plexippus	OWR47546	NCBI Genbank	MLKVIQQPEKVIIDVRNPEEVKSTGKIPSSINIPLNNVQNALATMSEEEFKKKFQRPKPSSSDELIFYCQSGRRSTEALDRALKLGYTKSKTYLGSWNDWSSRQQ	n/a	n/a
Egrandis_XP010056098	Eucalyptus grandis	XP_010056098	NCBI Genbank	METIKKSEDVANVDVYTAKGLLTVGHRYLDVRTEEEFKKSHVENAVNVPYMFSTPDGRVKNPDFLTQVAAVCNKEDHLVVGCNSGGRSLRACVDLLNAGYKNVNNMEGGYSAWVDKGFAGDKPAEELKTACKFRP	n/a	n/a
Ghirsutum_XP016695544	Gossypium hirsutum	XP_016695544	NCBI Genbank	MGVSFVVFPCCFFLFSLIYFSSGSEVVTIHVNEAKNLLQSGYRYIDVRTVEEFEKGHVEAANILNIPYLFITPEGRVKNPEFLKEVSSLCKEEDRLIVGCQSGARSLAATADLLKIGFKNVHDMGGGYLAWVENGHPIKMEEPKKIQEPAIVEDKPNEEL	n/a	n/a
Ghirsutum_XP016695545	Gossypium hirsutum	XP_016695545	NCBI Genbank	MGSLDLSSGSEVVTIHVNEAKNLLQSGYRYIDVRTVEEFEKGHVEAANILNIPYLFITPEGRVKNPEFLKEVSSLCKEEDRLIVGCQSGARSLAATADLLKIGFKNVHDMGGGYLAWVENGHPIKMEEPKKIQEPAIVEDKPNEEL	n/a	n/a
Gincorrupta_C15011	Grammia incorrupta	C15011	in-house transcriptome	MMRRAIVLCQYAVTRADLQFQNKTYPVFVRSFTTKENDTKNMVDTRHVVHYDYILKVIHQPRKLLIDVRNPDEVDTTGMIPTSINIPLPYVKDALVSMSDEEFRKTYKRDKPTENDEIIFYCRSGKRSQEAVDQALRLGYSNSKTYQGSWNEWSSKQK	artifical diet	No
Gmax_XP003517169	Glycine max	XP_003517169	NCBI Genbank	MAVTVAMLPRWSVFLLFLFVLCSSGAKVVAIDVHAAKRLIQTGSIYLDVRTVEEFKKGHVDAVNVLNIPYMLNTPKGKVKNPDFLKEVSSACNKEDHLILGCQSGVRSLYATADLLSEGFKNVKDMGGGYVDWVKNKFPVIIPVAKEEL	n/a	n/a
Gmelonella_C16855	Galleria mellonella	C16855	in-house transcriptome	MIVDYEHVKKATSANNILIVDVREPDEIKEHGKIPNSINIPLGNVSTVLSTMSENEFKQIYNRSKPSEDTEIIFYCMIGKRSGMAQQNALNLGYKNVKNYLGSWTEWATKGN	artifical diet	No
Gmelonella_C5097	Galleria mellonella	C5097	in-house transcriptome	LKVKTKHITTLSFTRYLTNNKEYKKMVDPKRVVSYEDMLKVIHQPEKVIIDVRNPDEVTNTGKIPSSINIPLSTVHDVLTSMSDEEFKRQYQRGKPSSSDELIFYCQSGRRSSEALDKALKLGYS	artifical diet	No
Grhamni_C1736	Gonepteryx rhamni	C1736	in-house transcriptome	LSSYKASVLRVNHNAKNRRCVLSLIFRKGXIEDFTVDFDHVKQATSNKNVLIIDVREPDEVKEHGSIPNSVNIPLGSVTPALSTMPDDEFTKIYKRPKPSENTEIIFYCMIGKRSGMAQQNVINLGYKNVKNYVGSWTDWANKIQ	artifical diet	No
Harmigera_XP021200540	Helicoverpa armigera	XP_021200540	NCBI Genbank	MLCRFIRRCLPSSFQTLRTAATTNLKCLRRYNIHITPSSHVTITNTVRSYSTPVNVEELTVDYNYVKKATTKDSTLIIDVREPDEIKEHGKIPNSVNIPLGNVTPVLGTMPDKEFEATYKRPKPAEDTEIIFYCMIGKRSGMAQQNAINLGFKNAKNYLGSWTDWASKTQ	n/a	n/a
Harmigera_XP021200724	Helicoverpa armigera	XP_021200724	NCBI Genbank	MVDPKRVLKYEDMLQVIHQPEKVIIDVRDPDEVQSTGKIPSSINIPLGDVHESLVTMSHEDFRRQYQREKPSNSDELIFYCQSGRRSSEALHKALQMGYVNSKTYLGSWSDWSSRHSDNNV	n/a	n/a
Hglaucippe_C119	Hebomoia glaucippe	C119	in-house transcriptome	MLGFRRFMAFTTPFSQLRKRTLHHISTNVITKSDHTETLKSTALGYNFTKGYAKKIDHQVATFEDVVESINKPEAALIVDVRNPDEVKSSGQIPSSINIPLNDLQQALRMSEEEFKRNYHHSKPTQSDNIIFYCKSGKRATQATDMALVLGYSKSKKFLGSWDEWSSRQG	Capparis spinosa	Yes
Hglaucippe_C12520	Hebomoia glaucippe	C12520	in-house transcriptome	MVDSERIIRYEEMLRIIHEPQKVIIDVRNPEEVKDTGKIPTSINIPLSTVHDALSMSDAEFKKTYQREKPCLSTELIFYCKAGKRSMAALDQALKLGYSQSKSYFGSWDEWSSH	Capparis spinosa	Yes
Hglaucippe_C15043	Hebomoia glaucippe	C15043	in-house transcriptome	MLGRILCRQIFPTYKMLKLANQNLVLFSNSGSLQFFNYPSLTTLQKHYRLYSVNTKVEDITVDFDYVKKAAENKNVVIIDVREPDEIKEHGKIPNSINIPLGNVTPALSMVDKEFTKLYNAPKPTEETEIIFYCMIGKRSGMAQQNAINLGYKNVKNYLGSYADWANKTQ	Capparis spinosa	Yes
Hglaucippe_C3422	Hebomoia glaucippe	C3422	in-house transcriptome	SSATMVDPVRIVSYEDMLKVIHEPEKVIIDVRNPDEVESTGRIPSSINIPLNTVHDTLATMSEEEFQKQYQRAKPSPSDELIFYCRSGRRSSEALDKALKLGYSKSKSYLGSWEDWSSKQK	Capparis spinosa	Yes
Hgracilis_WP006297587	Hylemonella gracilis	WP_006297587	NCBI Genbank	MTVAEASKLDELLDAAQSEARAAGLGYAGGVSPQEAWALHQAGLARIVDVRTAEERKFVGHPPGTDHVAWATGTSMTRNPRFVRELEAKVGKEAKVLLLCRSGKRSVLAAEAATQAGFPHAFNILEGFEGELDPLGHRGAADGWRFHGLPWVQD	n/a	n/a
Hkauaiensis_C19090	Hyposmocoma kauaiensis	C19090	in-house transcriptome	NTNNQSPPTPIDLVTPQHRVQRHINQTSKMVDPNRVVSYEDMLKVINEPQKVIIDVRNPDEINRTGKIPSSINIPLGNVDQVLQSMSDEEFRKNFQRHKPSSEDELIFYCQSGRRSSEALDLALKLGFRKSKTYLGS	artifical diet	No
Hkauaiensis_C3154	Hyposmocoma kauaiensis	C3154	in-house transcriptome	MFPRLVIRSVIPTTYRVGKVLAGSNLKQCFSYSTLHFSPSISQITWVSQRRYSKQVVPETIVVDYEYVRNSIADCNKLIVDVREPEEIIEHGKIPNSINIPLGNVVSTLTSMSEDEFRNLYNKPKPTEHTIIIFYCMIGKRSGMAQQNAYNLGYKNVKNYLGSWTEWAAKAEAKTEKL	artifical diet	No
Hmelpomene_HMEL004764-RA	Heliconius melpomene	HMEL004764-RA	http://ensembl.lepbase.org	MVDPKRVLSYEDMLKIIHQPEKVIIDVRNPEEIKSSGKIPSSINIPLSNVQNVLKTMSEEEFLKQFERPKPSSSDELIFYCQSGRRSTEALDKAIELGYSKSKTYLGSWNDWSRRQK	n/a	n/a
Hmelpomene_HMEL004765-RA	Heliconius melpomene	HMEL004765-RA	http://ensembl.lepbase.org	MLCGIVKRSTQISAQLIKVTIRQITISSFNRPREICPFKGYKQSYLSQRFYSHQPSLEELIVDYDYVNKAACDNKSLIIDVREPDEIKEHGKIPNSINIPLGTVSSALGTMTDREFENLFKRPKPTEDTEIIFYCMIGKRSGMAQQNAANLGYKNVKNYLGSWTDWANKTL	n/a	n/a
Hsubflexa_C13819	Heliothis subflexa	C13819	in-house transcriptome	HSLYIYIVGRRESTNGEIDFKKMVDPRRVLKYEDMLQVIHQPEKVIIDVRDPDEVQSTGKIPSSINIPLGVVHEALVSMSHEDFRRQYHREKPSCSDELIFYCQSGRRSSEALHKALKIGYVNSKTYLGSWSDWSSRQTDK	artifical diet	No
Hsubflexa_C9439	Heliothis subflexa	C9439	in-house transcriptome	MLSRFIRRILPSSFQTLRTAGTTNFKRCFRRYNIPHIAPSSASSHFPITNTVRPYSTPVNIEELTVDYNYVKTATTKDSTLIIDVREPDEIKEHGKIPNSVNIPLGNISPVLGTMPDKEFEVTYKRPKPAEDTEIIFYCMIGKRSGMAQQNAINLGFKNAKNYLGSWTDWASKTQ	artifical diet	No
Htitymali_C1653	Hyles titymali	C1653	in-house transcriptome	MFGRRFINRVIPPTFKILKPVQIYRVQAQNASIFHISPKIRIPNVRRYAQETTTENMTADYEYVKRATTNKNVLIVDVREPEEIKEHGKIPNSINIALGNVTVALSAMTEKEFRDTYNRPLPKENTEIIFYCAIGKRSGMAQQNAINIGYKNVKNYVGSWTDWASREQ	artifical diet	No
Hundalis_C1844	Hellula undalis	C1844	in-house transcriptome	MFTFYAVLSLCLVSALHSVVAAPDGTLASLAADIKRNNAQVDPNRVVDYEEMLKIINQPEKYLIDVRSIEEVQAGKIPTSIHIPVNSLRDVLTNLSDEGFQKQFNRPKPTKSDEIIFYCWVGIRATTALNTALDLGYERSKIYLGSWEDWSNRHPKEE	Brassica oleracea var. gemmifera	Yes
Hvirescens_C6695	Heliothis virescens	C6695	in-house transcriptome	YIYIVGRRDSTNGEIDFKKMVDPKRVLKYEDMLQVIHQPEKMIIDVRDPDEVQSTGKIPSSINIPLGVVHDALVSMSHEDFRRQYHREKPSCSDELIFYCQSGRRSSEALHKALKVGYVNSKTYLGSWSDWSSRQTDK	artifical diet	No
Hvirescens_C8726	Heliothis virescens	C8726	in-house transcriptome	MLSRFIRRILPSSFQTLRAAGTTNFKRCFRRYNIPHIAPSSHLPITNTVRPYSTPVNIEELTVDYNYVKKATTKDSTLIIDVREPDEIKEHGKIPNSVNIPLGNVSPVLGTMPDKEFEDTYKRPKPAEDTEIIFYCMIGKRSGMAQQNALNLGFKNAKNYLGSWTDWASKTQ	artifical diet	No
Laccius_cds-lac287	Lerema accius	cds-lac287	http://ensembl.lepbase.org	MFPMIVESVIIPLFVFRNITHTAIRVRHLKNLAVPRRPLLDPASNLGVFNSERSQGKMVDPKRVVSYEDMLKVIHQPEKVIIDVRNPDEVNSTGKIPSSINIPLSTMSDALSSMSEEEFKKQFRRPKPSSSDELIFYCQSGRRSTEALDKALKLGYTRSKTYLGSWNDWSSRQK	n/a	n/a
Langustifoius_XP019444846	Lupinus angustifolius	XP_019444846	NCBI Genbank	MNMAVYGAVFLLLFLICTLGADVVTIDVHAAKGLIQSGYVYLDVRTVEEFQKGHVDATKIINIPYMLSTPKGMVKNPNFVKEVSSACNKQDHFIVGCKSGVRSQYATTDLLADGFKNVKDMEGGYMEWVKNKFHVKVSSDIEEL	n/a	n/a
Ljaponicus_AFK36781	Lotus japonicus	AFK36781	NCBI Genbank	MDAPKDHQDVVNVDVEAAKDLLNSSGYRYLDVRTVEEFNKSHVDNALNIAYMFSTEAGRVKNPDFLDQVAAVCKSEDHLLVACNSGGRGRKAVIDLLDSGYKHVFNMGGGYSAWVDAGFAGDKPAEELKTACKFRP	n/a	n/a
Mbrassicae_C2088	Mamestra brassicae	C2088	in-house transcriptome	MMFSLPTSLVSFRNAVTTANIHSLYICISGRPNSSSHNKDKIMVDPKRVLSYEDMLEVIQEPKKVIIDVREPDEVASTGKIPSSINIPLQSVHQTLESMSQEDFRRQFKREKPTTDDDLVFYCQSGRRATEALDKALKLGY	Brassica oleracea var. gemmifera	Yes
Mbrassicae_C2380	Mamestra brassicae	C2380	in-house transcriptome	MLALARAIRRILPSSPCDTIRAAGTVNIRKCLRRFNIPCIFRYAPSSHLPSINIVRSYSAQINLDELTVDYEYVKQATAKSSTLIIDVREPHEIVEHGKIPNSVNIPLGNVSPVLGTMPDKDFQEAYKRSKPAEDTEIIFYCMIGKRSGMAQQNAINLGFKNTKNYLGSFTDWATKN	Brassica oleracea var. gemmifera	Yes
Mdoemstica_XP008394158	Musca domestica	XP_008394158	NCBI Genbank	MGSIGSSESEVVTVDVQEAKHLLESGYGYLEVRTEEEYKKGHVDTKKILNIPYMFNTPKGMVKNPQFLEEVSSACNKDDLIVVGCQSGVRSLYATADLLAAGFKNVSNMGGGYLAWIEHDFPVTKPEDADXKKPEDVVQPKKAEDVDQQKKAKEEL	n/a	n/a
Mdomestica_XP008357978	Musca domestica	XP_008357978	NCBI Genbank	MAAMKGPEDVASVDVYTAKGLLSIGHRYLDVRTIEEFNKSHVENAMNIPFMLITEEGRVKNPEFLTQISSTLKKEDHLVVGCNSGGRALKACVDLLNEGFQHVTNXEGGYSSWVDSGLAGDKPSDELKVACKFRP	n/a	n/a
Mmobilis_WP019896994	Methylotenera mobilis	WP_019896994	NCBI Genbank	MRDIQEIFALAEKRAIEKRLPYAGALTPQEAYEILTASAGAQLIDVRTKAELELVGRVPSALHVEWAFYPGMVANPDFAAQLQAQLNQKNVDNNAVLMFLCRTGGRSHNAALVAESLGYQHAYNVLEGFEGDANEQKQRTLINGWKHAGLPWTN	n/a	n/a
Mnotabilis_XP010113335	Morus notabilis	XP_010113335	NCBI Genbank	MGISCFGFSCGIVLLLMLCSSGAEVVTIDVHAAKDLMKSGHGYLDVRTVEEYKKGHVEVAKIFNIPYMFNSPQGRVKNPQFLTEVLSACNKEDRLVVGCQSGVRSLSATSDLQNAGFKHVSNIGGGYLAWVDNGLPIEKPKEDL	n/a	n/a
Msexta_Msex009933-RA	Manduca sexta	Msex009933-RA	http://ensembl.lepbase.org	MFALRAVIKYRHTSVKILNSARQGLHTNYHLPQVLKARFLSSEKKNKIMVDPKRVVSYDDMLKVIHQPEKVIIDVRNPDEVHNTGKIPSSINIPLGNVQNVLASMSEEEFKRQYQRSKPSSSDELIFYCQSGRRSSEALDKALKLGYSNSKTYLGSWNDWSSRQK	n/a	n/a
Msexta_Msex009934-RA	Manduca sexta	Msex009934-RA	http://ensembl.lepbase.org	MTADYDYVKKATTNNDVLIIDVREPDEIKEHGKIPNSINIPVSSVFTSMSEKEFQNIYNRPKPKENSEVIFYCMIGKRSGKAQREAIKAGYKNVKNYLGSWTEWASKQ	n/a	n/a
Mtruncatula_XP003593790	Medicago truncatula	XP_003593790	NCBI Genbank	MDTTKDHQNVVTLDVHAAKDLLHSSGYNYLDVRSVEEFNKSHVENAINVPYMFKTEEGRVKNPDFVNQVAAICKSEDHLIVACNSGGRSIRACVDLHNSGFQHIVNMGGGYSAWVDAGFAGDDKPANELKTACKFRP	n/a	n/a
Mtruncatula_XP003612194	Medicago truncatula	XP_003612194	NCBI Genbank	MAAVSANLLPRCLAFFLLLVFVLCSSGAKVVTIDVHAAKNLIQTGHIYLDVRTVEEFEKGHVDATKIINIPYLLDTPKGRVKNLNFVKQVSSSCDKEDCLVVGCQSGKRSFSATSELLADGFKNVHNMGGGYMEWVSNKLPVIQQ	n/a	n/a
Nitrosomonas_WP013967420	Nitrosomonas sp. Is79A3	WP_013967420	NCBI Genbank	METTTAILEKAQQRAKEMGLPYKGALLPIEAYRILQESAQAQLVDVRSRAELDWVGRIPGATEIELRSYPSMQPNPGFLDQLAGQVDKKLPVLFICRSGARSNQAAAMASQSDFTDCYNILEGFEGDKDEKGQRGKLSGWKAAGLPWVQS	n/a	n/a
Obrumata_KOB66126	Operophtera brumata	KOB66126	NCBI Genbank	MDGLKATAHGGASVSYPTNVYIPRCYSQQANTEKLPTVDYEYVNKVTTNKHVLIIDVREPDEIKEHGKIPNSLNIPLGSLATTLSASEKEFKETFKRDKPKHSSEIIFYCMIGKRSGVAQQNALNLGYKNAKNYLGSWTDWATKSQ	n/a	n/a
Paegeria_JAA78372	Pararge aegeria	JAA78372	NCBI Genbank	MQCIKSTVRQCTRNISAIQNRTVYVKQTLTVPLRLYSEKVKVDELTVDYHQVKNATLNGNVLIVDVREPEEVKEHGKIPNSINIPLGNVSTALGIMTDKEFQSLYKRPKPTEEGEIIFYCMIGKRSGMAQQNAINLGYKNVKNYLGSWTDWASKLH	n/a	n/a
Papollo_C1638	Parnassius apollo	C1638	in-house transcriptome	MFYRLSKRLLHKPLYSFQTLKTSTVLENSTKKNVTFINKKYGNVSSKKYLTSRAYSTQTKLEEMIVDYNQVKRAVSNQNSLIIDVREPEEIKKHGKIPNSINIPLGNLSTVLNSMSDIEFEQIYGRKKPKDDTEIIFYCMIGKRSGMAQQNTISLGYKNVKNYVGSWTDWASRTQ	Sedum album	No
Papollo_C6793	Parnassius apollo	C6793	in-house transcriptome	QSNIVAALPSRYFTSKENKPSIMVDSRRVVSYEDMLKVIHQPEKVIIDVRNVEEINATGKIPSSINIPLGEVQNTLASMSDEDFKKQFQRSKPSTSDELIFYCQSGRRSSEALDKALKLGYSNSKTYLGS	Sedum album	No
Pavium_XP021801070	Prunus avium	XP_021801070	NCBI Genbank	MAATKRPEDVASVDVYTAKGLLSVGHRYLDVRMVEEFNKSHVENALNIPYMFITEEGRVKNPEFLTQISSILKKQDHLVVGCNSGGRSLKACVDLLNEGFQHVTNMEGGYSAWVDSGLAHDKPTEDLKVSCKFRP	n/a	n/a
Pavium_XP021815246	Prunus avium	XP_021815246	NCBI Genbank	MGSVDSSGSEVVTIDVQAAKDLLKSGYGYMDVRTVEEYKKGHVDAEKILNIPYLFNTPEGRVKNPQFLQEVSSACNKEDLLVVGCQSGVRSLSATADLLTAGFKHVNNMGGGYLAWVEHHFPVTKPEDAGKKIQEVDQRKKAEDEL	n/a	n/a
Pbrassicae_C11332	Pieris brassicae	C11332	in-house transcriptome	MMRYRRNGVAFIINQFQNNFCKQGPNIVKANIVPSSQINGSNLTFKQNYVTKIDEHLATYEEVAKSVNKPKKIIVDVRNQDEIKTTGQIPSSINIPVKNIQEVLESMSEAEFQRKYHRRKPSQSDELIFYCKSGKRATEATNVALKLGYYKSKKYLPG	Brassica oleracea var. gemmifera	Yes
Pbrassicae_C15658	Pieris brassicae	C15658	in-house transcriptome	MGNSNSNSTMVDPVRFVNYEDMLKVIHEPEKVIIDVRNPDEVESTGKIPSSINIPLNTVSDTLASMPDDEFLKQYQRAKPSASDELIFYCKSGRRSQEALDKALKLGFSNSKSYLGSWEDWSSKQK	Brassica oleracea var. gemmifera	Yes
Pbrassicae_C5892	Pieris brassicae	C5892	in-house transcriptome	MIGLILSRRTLATSYQVLKLLSNQSLISSTRNGSLQSFNYPSLKNSLVRTYSEQIKVEDVAVDFEYVKKAINNRNILIIDVREPNEIKEHGKIPNSINIPLGNVTPVLSTMPENEFAEQYNKPKPSDDTEIIFYCMIGKRSGMAQQNAINLGYKNAKNYLGSYTDWASKTQ	Brassica oleracea var. gemmifera	Yes
Pbrassicae_C6732	Pieris brassicae	C6732	in-house transcriptome	MSILSTFIRKYSKMADPARVVKFYDMLKYIHEPTKVIIDVRNPDEFKDGNIPTSRNIPVGVIRDALSMTEEVFMKTYLNEKPLASTEIIFYCKSGKRATMAMEHALELGYSKSKVYIGSYDDWSTH	Brassica oleracea var. gemmifera	Yes
Pinterpunctella_gene-2.75	Plodia interpunctella	gene-2.75	http://ensembl.lepbase.org	MVDPRHVVSYEDILKVIHKPEKLIIDVRNPEEVSSTGKIPSSINIPLSSVSDVLASMSNEEFQKQYHRTKPSSSDELIFYCQSGRRSTEALDKALKLGYTKSKTYLGSWNDWSSKNRT	n/a	n/a
Pinterpunctella_gene-2.88	Plodia interpunctella	gene-2.88	http://ensembl.lepbase.org	MIPRTIVRRFVPRIFHNSITITNTRAIFNSKYLLLSHQSPNHIPNTLTHHRVYSTPSEVNLENMIVDFEQVKKATNQKDVLIVDVREPDEIKEHGKIPNSINIPLGSVTSVLANMSDKEFEHTYKRPKPTEDAEIIFYCMIGKRSGMAQQNAFNLGYKNVKNYLGSWTDWASRVQ	n/a	n/a
Pmachaon_KPJ08854	Papilio machaon	KPJ08854	NCBI Genbank	MIVDYDYVKNATSNKNILIVDVREPDEIKEHGKIPNSINIPLGNVTTALNSLSEKEFEQMYGQKKPSEDKEIIFYCMIGKRSGMAQQNAISIGYKNTKNYLGSWTDWASKNQ	n/a	n/a
Pmelete_C3954	Pieris melete	C3954	in-house transcriptome	MSILRTIIRKYSKMADPARVVKFYDMLKYIHEPTKVIIDVRNPDEFKEGNIPTSKNIPVGVIREALSMTKEVFKKTYLNEKPLESAEIIFYCKSGRRATVALEHALELGYSKSKVYIGSYDDWSTH	Brassica oleracea var. gemmifera	Yes
Pnapi_C7249	Pieris napi	C7249	in-house transcriptome	MIGCILSRRALATYYQELKLLSNQSLTSSTRRSLQSFNYPSLKNSLVRTYSEQVKVEDVAVDFDYVKKAINNRNILIIDVREPNEITEHGKIPNSINIPLGNVTSVLSTMPENEFAKQYNKPKPSDDSEIIFYCMIGKRSGMAQQNALNLGYKNAKNYLGSYTDWASKTQ	Brassica oleracea var. gemmifera	Yes
Pnapi_C96	Pieris napi	C96	in-house transcriptome	MVAPVRFVNYEDMLKVIHEPEKVIIDVRNPDEVESTGKIPSSINIPLSTVSDTLASMPDDEFLKQYQRAKPSASDELIFYCKSGRRSQEALDKALKLGFSNSKSYLGSW	Brassica oleracea var. gemmifera	Yes
Pplantaginis_C11150	Parasemia plantaginis	C11150	in-house transcriptome	MSTRIFIRIIVPSTYRVVRSVEHATQNYMRNHVNNNVTSSHFRNVNERRMLSQQHPVSQAEELTVDFDYVKKATANNETLIIDVREPEEVKEHGKIPNSINIPLGNVATVLGNLSEKEFLRIYQRPKPKEETEMIFYCMIGKRSGKAQQNALGLGFKNAKNYLGSWTDWATKIQ	Plantago lanceolata	No
Pplantaginis_C3350	Parasemia plantaginis	C3350	in-house transcriptome	MDPKHVVHYDEILKVIHQPRKVLIDVRNPDEVDTTGMIPTSINIPLPHVKDALVSMSNEDFRKTYKRDKPSEDDEIIFYCRSGKRSQEALDQALKLGYSNSKTYLGSWNEWSSKQK	Plantago lanceolata	No
Ppolytes_XM013283581	Papilio polytes	XM013283581	NCBI Genbank	MSLRFFTRMILPNTLHKLQMLNTSVYNLNKTLPSVRTLSLNLPINTHQPRRLFSEDAKLQEMIVDYDFVKNATTNKNILIVDVREPEEVKEHGKIPNSINIPLGNVSTALNSMSEKEFEQTYGQEKPSEDKEIIFYCMIGKRSGMAQQNAISAGYKNAKNYVGSWNDWASKNQ	n/a	n/a
Ppolytes_XM013283626	Papilio polytes	XM013283626	NCBI Genbank	MSALIASIRCAAKVITSLGTGKCFLQPCSTLGLQDTQQSRQFSSKKEFQSIMVDPKRVVSYEDMLKVIHQPEKVIIDVRNMDEIKATGKIPSSINIPLGQVQNVLTSMSEDEFKKNFQRSKPTSSDELIFYCQSGRRSSEALDKALKLGYSNSKTYLGSWNDWSSRQQ	n/a	n/a
Prapae_C1416	Pieris rapae	C1416	in-house transcriptome	MSILRTIIRKYSKMADPARVVKFYDMLKYIHEPTKVIIDVRNPDEFKDGNIPTSRNIPVGVIREALSMTEEVFKKTYLSEKPLESAEIIFYCKSGKRATMALEHALELGYSKSKVYIGSYXDWSTH	Brassica oleracea var. gemmifera	Yes
Prapae_TST1	Pieris rapae	TST1	in-house transcriptome	MIGRILSRRTLATSYQVLKILSNQSFISSTRNGSLQSFNYPTLKNSLVRTYAEQVKVEDVTVDFEYVNKAINNRNILIIDVREPDEIKEHGKIPNSINIPLGNVTPVLSTMPENEFAKQYNKEKPSDDSEIIFYCMIGKRSGMAQQNAINLGYKNAKNYVGSYTDWASKTQ	Brassica oleracea var. gemmifera	Yes
Prapae_TST2	Pieris rapae	TST2	in-house transcriptome	MGNSNSNSTMVDPVRFVSYEDMLKVIHEPEKVIIDVRNPDEIESTGKIPSSINIPLNTVSDTLASMPDDEFLKQYQRPKPSASDELIFYCKSGRRSQEALDKALKLGFSNSKSYLGSWEDWSSKQK	Brassica oleracea var. gemmifera	Yes
Psennae_pse13318	Phoebis sennae	pse13318	http://ensembl.lepbase.org	MVDPVRVVSYEDMLKVIYQPEKVIIDVRNPDEIESTGKIPSSINIPLNTVTDALTTMSEEEFRKQYQRPKPSPSDELIFYCRSGQRSSEALNRAIKLGYSKSKTYLGSWNDWSSRQK	n/a	n/a
Ptrichocarpa_XP002321016	Populus trichocarpa	XP_002321016	NCBI Genbank	MDATQRPQDVITVDVHAAKGLIASGHRYLDVRTAEEFNKSHVDNALNVPFMFKTDEGRVKNPEFLSKVASICSKDDYLVVGCNSGGRSLRACIDLLGAGFEHVTNMEGGYSAWVDSGFAGDKPAEELKTFCKFRP	n/a	n/a
Pvulgaris_XP007131527	Phaseolus vulgaris	XP_007131527	NCBI Genbank	MDATKDHQNVVTIDVHAAKNLLNSSDYSYLDVRSVEEFNKSHVENAYNVPYMFITEAGRVKNPDFVEQVTAICKNEDHLIVACNSGGRSLKASVDLLDSGFKHIVNMGGGYSAWVDAGFAGDKPPEELKTSCKIRR	n/a	n/a
Pxuthus_KPJ02914	Papilio xuthus	KPJ02914	NCBI Genbank	MIVDYEYVKNATTNKNILIVDVREPEEVKEHGKIPNSINIPLGNVTTALNSLSEKEFEQMYGQKKPSEDNEIIFYCMIGKRSGMAQQNALSVGYKNAKNYVGSWTDWTSKIQ	n/a	n/a
Pxuthus_XM013309039	Papilio xuthus	XM_013309039	NCBI Genbank	MSLRFFTRMILPNTINKLQMLNISAYNLNKTLPSLRTSSLNLPINTNQSRRLYSEDAKLQEMIVDCEYVKNATSNKNILIVDVREPDEVKEHGKIPNSINIPLGNVTTALNSLSEKEFEQMYGQKKPSEDNEIIFYCMIGKRSGMAQQNALSVGYKNAKNYVGSWTDWTSKIQ	n/a	n/a
Pxuthus_XP013164491	Papilio xuthus	XP_013164491	NCBI Genbank	MAALIASVKYAAKTLTSWGAGKCVLQPCNTLALQYTQQSKEYSNKKEIVSTMVDPKRVVSYEDMLKVIQQPEKVIIDVRNIDEIKATGKIPSSINIPLGEVQNVLTSMSDDEFKKNFQRSKPTSSDELIFYCQSGRRSSEALDKALKLGYSNSKTYLGSWNDWSSRQQ	n/a	n/a
Pxylostella_XP011556031	Plutella xylostella	XP_011556031	NCBI Genbank	MMINSIVANALRLATKNVWNLPVWPSISIKCAKPQTICLATRFYSTGDTNNKKMVDPKRVVSYEDVMKNLNKPEKVIIDVRNPDEVNSTGKIPSSINIPLGSVQDVLSMSDEQFRQNYQRNKPACDDELIFYCRSGKRSTEALDKALKLGFSNSKTYLGSWDDWSSRQK	n/a	n/a
Rcapsulatus_WP013067956	Rhodobacter capsulatus	WP_013067956	NCBI Genbank	MTAVSAPLAPADALAQIRATARAAGLSYAGDVPPDLAQALAEAGQGLLIDIRSPEEIRFVGHVPGALHLPWASGLELTRNPRFLRGLETVAPREAVILLLCRSGQRSVQAAQAATAAGFTQVFNVLEGFEGDLDAAGHRGRVSGWRWRDLPWRQD	n/a	n/a
Rsativus_XP018437709	Raphanus sativus	XP_018437709	NCBI Genbank	MEQTNTKTVEDVESVDVYTAKGLLTVGHHRYLDVRTNEEFAKCHFEDALNIPYMFKTDEGRIVNPDFLPQVASVCKKDDNLIVACNSGGRATRACVDLLNAGYEHVANIEGGYSAWVDAGFAGDKSAAELKTACRFRPTDN	n/a	n/a
Rsativus_XP018440131	Raphanus sativus	XP_018440131	NCBI Genbank	MFPSKPEEVVTVDVSQAKALLQSDHQYLDVRTEEEFRRGHCLAPKILNVPYMLNTPQGRVKNPKFLDQVSSLLSPTDDILVGCQSGARSFNATSELVAAGYKKVRNVGGGYLAWVDQNFPINKEQQQSAN	n/a	n/a
Sfrugiperda_C292	Spodoptera frugiperda	C292	in-house transcriptome	XXSVQVNLDELTADYDYVKKATKNTGILIVDVREPDEVKEHGKIPNSVNIPLGNVSTVLGTMPEKDFQDTYQRAKPAENTEIIFYCMIGKRSAKAQQNAINLGYKNTKNYLGSWNDWASKMQ	artifical diet	No
Sfrugiperda_C7479	Spodoptera frugiperda	C7479	in-house transcriptome	GIFVKAQDILYTNRTYTEKETMVDPKRVVSYDDMVKMLYQPQKVIIDVREPEEIQSTGQIPSSINIPLKSVPQALDGMSEEEFRCQYRREKPETSDELVFYCRSGRRSTEALNQALKLGYVNSKTYLGSWTEWSEKRKSECK	artifical diet	No
Slittoralis_C12058	Spodoptera littoralis	C12058	in-house transcriptome	MLSRVIRRSLPSSIQIRRTAGTTNLRKYLTTFHVRHAPPVTHIPIINNSVRSNSVQVNLDDSTADYDYVKNATRNTGILIVDVREPDEVKEHGKIPNSVNIPLGNVSDVLGTMSEKDFQDTYQRAKPAENTEIIFYCMIGKRSAKAQQNAINLGYKNTKNYLGSWNDWASKTQ	artifical diet	No
Slittoralis_C7469	Spodoptera littoralis	C7469	in-house transcriptome	QLKVVKCDYCAITSSDILYTKRTYSEKETLESTMVDPKRVVSYDDMLKIIYQPEKMIIDVREPEEIQSTGQIPSSINIPLKSVHEALDCMSEEDFRCLYCREKPALSDELIFYCKTGRRSTIALNQALKLGYVNSKNYLGSWTEWSKKSKLH	artifical diet	No
Tlinaloolentis_WP004340046	Thauera linaloolentis	WP_004340046	NCBI Genbank	MGTLSDLLALAQRRAADLDLPYQGALTPAEAWQVLQLAPGARLVDVRSRAELDWVGRVPGAAEIEWSSWPGMQRNPNFVTQLKHQVDAEALVMFLCRSGGRSDGAARAAVEAGYSNCYNVLEGFEGDRDANGQRNRIGGWRHAGLPWQQG	n/a	n/a
Tsubterraneum_GAU22619	Trifolium subterraneum	GAU22619	NCBI Genbank	MAVSKKLLSLCLAFLLVLSISRANIVTIDVLEAKNLIQTGYIYLDVRTVEEFVKGHVDAAKIINIPYMLDTPKGKVKNPYFLKEVSSAYKKKVHLIVGCKTGVRSQHATSDLLADGFKNVKDMGGGYVEWVRNKFPVITMVDLLG	n/a	n/a
Tthiparus_WP018507239	Thiobacillus thioparus	WP_018507239	NCBI Genbank	MGRITELLDTAHHRSQAHVWSFAGALLPHEAHELLQITPGSRLIDVRSHAELEFNGVIPGAMHVEWQSWPGWVLNPHFLIQLAQATDPESLLFFICRSGERSHRAAVACTEAGRGSCYNVLEGIEGDLNKATGHRNELNGWKHRSLPWTQS	n/a	n/a
Tviridana_C1807	Tortrix viridana	C1807	in-house transcriptome	MFCRCFAARALLPTYQLMRNVAAQGSMRISNFASQYISCKKLETAVFRRFCSDKVEVEPMTTDYNYVKEAILNTKTLIIDVREPDEVREHGKIPNSINIPLGSVPMVLSEMSENEFLKTFNKPKPLDNTEIIFYCMIGKRSAKAQQSAISAGYKNTKNYLGSWTDWASKQLLGQS	Populus trichocarpa	No
Vangularis_XP017428784	Vigna angularis	XP_017428784	NCBI Genbank	MGSIGIKSSGSEVVTIDVHAAKGLIQTGHVYLDVRTVEEFQKGHVDAEKIINIPYMFNTPEGRVKNPEFLKEVLSACKKEDRIIVGCQSGVRSVYATSDLLTEGFKDVRNMGGGYLDWVKNQFPLKIPLNLVKDEVPLKAPLDLVIGEVTVKEPLDLLNNELP	n/a	n/a
Vatalanta_C28958	Vanessa atalanta	C28958	in-house transcriptome	MVDPKRVLSYEDMLKIIHQPEKVIIDVRSPEEVKSTGKIPSSINIPLNNVQDALITMSEEEFKKQFQRPKPSSSDELIFYCQSGRRSSEALDKALKLGYTKSKTYLGSWNDWSSKQK	Urtica dioica	No
Vatalanta_C906	Vanessa atalanta	C906	in-house transcriptome	MLRSILKRPIYNSAIQLFKFLSIQTEKPIRNKYNANCKIRREIIHVDVFRQFSTKQPRFEEVIVDYDYVKKATTNENILLIDVREPDEIKELGKIPNSVNIPLGNVSTALGTMTEKEFQKLYQIKKPSEDAKIIFYCMSGKRSGMAQQNAFNLGYKNVKNYLGSWIEWSSKMQ	Urtica dioica	No
Vcardui_C13796	Vanessa cardui	C13796	in-house transcriptome	MLRSILKRPVYNSAIQLFKFLPIQTEKPIRKLHFANCQIRREIIHVDVFRQFSSKEPRIEEVIVDYDYVKKATTNEKILLIDVREPDEIKELGKIPNSVNIPLGNVSTALGTMTDNEFQKLYQIKKPSEDAEIIFYCMSGKRSGMAQQNAFNLGYKNVKNYLGSWIEWSSKMQ	Urtica dioica	No
Vcardui_C19904	Vanessa cardui	C19904	in-house transcriptome	MVDPKRVLSYEDMLKIIHQPEKVIIDVRSPEEVKSTGKIPSSINIPLNNVQDALISMSDEEFKKQFQRPKPSSSDELIFYCQSGRRSSEALDKALKLGYTKSKTYLGSWNDWSSKQK	Urtica dioica	No
Vparadoxus_WP019652895	Variovorax paradoxus	WP_019652895	NCBI Genbank	MSVEVEEEVIALPEALEQARASAAESNLPYAGGVRPPVAWDLVQKGQAVLVDVRSGEERKFVGHVPGSQHVAWATGTALTRNPRFVRELEAKVAKDGGKDAVVLLLCRSGKRSALAAEAAAKAGFTNVFNVLEGFEGEIDAQQHRGGSDGWRFHRLPWVQD	n/a	n/a
Ypadellus_C13363	Yponomeuta padellus	C13363	in-house transcriptome	MFSRIVRRTTPFTFLRLSRCSSIFRAKARSPVVQPICVPLGRHWRLFSQEIQPLDELIVDFDYVKKASDNNSVIIVDVREPDEIKEHGKIPNSINIPLGEVASVLSTMPESEFERTYKKPKPREDDEIIFHCMIGKRSGMAQQNAMNLGYKNVKNYLGSWTDWASKIQ	Crataegus laevigata	No
Ypadellus_C13583	Yponomeuta padellus	C13583	in-house transcriptome	RQVVPTRPPNNYAQRFFSEQDNKMAGVDPSRIVSYEDVLKVLQDPNRKVIIDVRNPDEIYTTGMIPSSINIPLGSVHDVLSMSDDEFNRCYQRSKPTSNDELIFYCQSGRRSSEALDKAIKLGYTKSKTYLGSWNEWVARQTNPYPYEGNK	Crataegus laevigata	No
Zfilipendulae_C17701	Zygaena filipendulae	C17701	in-house transcriptome	MSYRIIFRDICAISHRIILKSAITNNFNQCGRNQIILQYLSQNAFASHVHRYYCAQQKIEQMVVDYDDVKRAIANRNTLIIDVRENDEVKENGKIPNSINIPVGHVATALGTVPKSDFEKIYKRSKPTKDTEIIFYCKIGKRSGIAQQKALNLGYKNVKNYLGSWTDWKTKMHLQ	Lotus corniculatus	No
Znevadensis_XP021932810	Zootermopsis nevadensis	XP_021932810	NCBI Genbank	MAAFAMKRLLPVVSKVKFGHNVQTTLEKCKCIYPSATQSFHLRTKRSMACMPVTGPEVKDLSYEDIIELKQKNEIILIDVREPSEIEETGKLPGSVHIPLGELKNALEVLSQADFLKKYGTEKPKRDANLVFSCRTGKRSRTAMETATSIGFLNSRHYSGGFTDWQNRHPS	n/a	n/a
